# Supplementary material for: Remarkable Recycling Process of ZnO Quantum Dots for Photodegradation of Reactive Yellow Dye and Solar Photocatalytic Treatment Process of Industrial Wastewater
Source: Nanomaterials (Basel). 2022 Jul 31;12(15):2642. doi: 10.3390/nano12152642 (PMC9370222; doi:10.3390/nano12152642)
Supplement: Supplementary file 1 [file nanomaterials-12-02642-s001.zip]

Archive with 1 entries (1 files):
- nanomaterials-1834151-supplementary.pdf
